# Supplementary material for: Examination of gas exchange and blood lactate thresholds in Paralympic athletes during upper-body poling
Source: PLoS One. 2018 Oct 31;13(10):e0205588. doi: 10.1371/journal.pone.0205588 (PMC6209185; doi:10.1371/journal.pone.0205588)
Supplement: S1 File — Data and analyses conducted in this study of gas exchange and blood lactate threshold in Paralympic sitting athletes. (XLSX) [file pone.0205588.s001.xlsx]

## Sheet: Outcome measures incr test
	Peak power output	VO2peak	HRpeak	Peak Bla	Peak RPE
IZP001	170	35.1741	159	12.9	19
IZP003	230	42.4007	210	16.4	19.5
IZP006	190	48.7814	200	16.2	20
IZP007	85	27.8242	191.667	12.2	19
IZP008	145	31.2148	186	15.2	20
IZP009	160	36.8821	194	12.3	19
IZP010	150	35.6359	182	15.2	20
IZP011	140	35.3851	184	15	20
IZP012	130	31.2143	193.333	12.9	20
IZP013	140	34.632	183	14.7	20
IZP014	120	36.7497	180	15.8	18.5
IZP015	110	34.7353	192	16.3	20
IZP016	85	23.3961	186	13	20
IZP017	160	47.0451	201.333	15.2	20
IZP018	145	34.7574	179	13.1	20
Mean	144	35.7219	188.089	14.4267	19.6667
SD	37.4738	6.56951	11.864	1.52525	0.523268
95% CI	18.9644	3.32463	6.00399	0.771882	0.26481
LL 95% CI	125.036	32.3973	182.085	13.6548	19.4019
UL 95% CI	162.964	39.0465	194.093	15.1985	19.9315

## Sheet: Outcome measures at threshold
	VT		RCT		LT1			LT2
	VO2-VCO2	VEdvVO2	VEdvVCO2	VCO2-VE	LT1+0.4	LT1+1.0	LogLog	Dmax	LT2 4mmol
	% PEAK POWER OUTPUT
IZP001	54.9718	49.0297	50.0873	53.787	23.4314	33.1793	42.2906	52.8453	52.3271		Ttests	VO2-VCO2	VEdvVO2	LT1+0.4mmol	LT1+1.0mmol	LogLog	VEdvVCO2	VCO2-VE	Dmax	LT2 4mmol
IZP003	49.3115	56.1996	56.0648	57.8641	29.5652	35.2569	59.3644	58.9637	56.2204		VO2-VCO2	-
IZP006	49.2166	35.0104	37.6555	47.9697	25.6767	32.5263	51.7343	47.5682	42.8793		VEdvVO2	0.954066	-
IZP007	46.1003	60.9049	57.9039	58.2695	22.2222	22.6144	54.0599	62.2647	33.2493		LT1+0.4mmol	7.02775e-07	7.17261e-07	-
IZP008	40.0076	61.5546	61.7053	68.0863	26.4368	32.3755	41.4188	50.227	45.6092		LT1+1.0mmol	1.73884e-05	2.75363e-05	0.000163883	-
IZP009	40.3615	44.5032	46.4806	56.2888	29.375	31.5	29.9838	56.4981	48.6667		LogLog	0.0935868	0.111576	1.90087e-07	1.35155e-05	-
IZP010	47.5511	49.6848	50.1321	52.0073	23.25	26.75	47.027	49.9773	42.8889		VEdvVCO2	0.973286	0.846263	1.33837e-08	1.1935e-06	0.0392172	-
IZP011	50.8582	49.8852	50.5927	54.599	20.3175	20.0794	43.9206	60.5404	49.4925		VCO2-VE	0.339625	0.0790687	1.77978e-09	1.76528e-07	0.00732731	0.0235383	-
IZP012	45.2443	40.9294	48.4651	46.314	24	30	42.3417	53.6697	43.1868		Dmax	0.109433	0.0729472	3.04706e-11	1.51945e-08	0.000471853	0.0253255	0.533718	-
IZP013	39.4036	42.8865	42.8856	44.3408	33.9286	38.4259	42.0693	55.9196	47.5689		LT2 4mmol	0.0917624	0.078966	1.17463e-08	4.39498e-07	0.711989	0.0267857	0.000931036	0.000158311	-
IZP014	54.271	33.3275	42.7658	40.4454	24.9603	30.1222	43.5681	51.3953	31.3556
IZP015	72.2435	61.9177	49.1667	52.7819	19.8485	21.6364	42.2285	55.2574	40.5882
IZP016	62.1127	63.2021	59.3438	53.4017	23.5294	29.9465	53.4483	57.5246	45.5882
IZP017	50.2424	50.1178	49.6946	54.7691	29.125	41.25	45.6186	54.4598	51.1458
IZP018	46.1641	46.5035	46.5069	51.6213	21.0526	20.9074	40.9255	43.5396	34.9896
Mean	49.8707	49.7105	49.9634	52.8364	25.1146	29.7713	45.3333	54.0434	44.3838
SD	8.65882	9.5804	6.5846	6.55442	3.95954	6.35252	7.05475	4.99475	7.1152
95% CI	4.38197	4.84835	3.33227	3.31699	2.0038	3.21482	3.5702	2.52769	3.60079
LL 95% CI	45.4887	44.8621	46.6311	49.5194	23.1108	26.5565	41.7631	51.5157	40.783
UL 95% CI	54.2526	54.5588	53.2956	56.1534	27.1184	32.9862	48.9035	56.5711	47.9846
	% OF BODY-MASS NORMALIZED VO2PEAK
IZP001	68.7205	60.3983	61.3308	66.6879	37.9185	45.585	54.4564	65.0723	64.1835		Ttests	VO2-VCO2	VEdvVO2	LT1+0.4mmol	LT1+1.0mmol	LogLog	VEdvVCO2	VCO2-VE	Dmax	LT2 4mmol
IZP003	68.7266	77.6389	77.4651	79.7861	43.2147	50.449	81.7214	81.2045	77.6658		VO2-VCO2	-
IZP006	68.669	51.4819	54.1931	67.0142	42.9468	48.9358	71.95	66.4814	60.2584		VEdvVO2	0.978223	-
IZP007	67.6231	81.7045	78.1098	78.5477	36.2958	42.3396	73.5054	83.3332	56.5655		LT1+0.4mmol	1.30433e-06	8.74074e-07	-
IZP008	50.9578	74.4286	74.6221	83.7797	40.3549	44.9484	52.0754	60.4588	56.0637		LT1+1.0mmol	7.81992e-06	1.11705e-05	2.80568e-08	-
IZP009	68.1211	74.0242	76.8426	88.9296	48.3985	53.8655	49.9648	89.167	79.9583		LogLog	0.0890301	0.110521	1.3095e-06	3.53901e-05	-
IZP010	66.9926	69.555	70.0921	72.2986	43.9444	46.9167	66.3633	69.9063	61.891		VEdvVCO2	0.938223	0.788769	4.45479e-08	9.49494e-07	0.0619178	-
IZP011	58.6577	57.3328	58.2821	63.95	23.1292	29.131	51.5775	72.3007	56.9538		VCO2-VE	0.240881	0.037628	1.82764e-08	2.44271e-07	0.0110032	0.0121744	-
IZP012	70.3133	66.2398	73.354	71.3232	47.1137	52.2349	67.573	79.0838	68.3709		Dmax	0.114545	0.0628795	1.70382e-09	1.79972e-08	0.0022916	0.0347843	0.740984	-
IZP013	62.2792	66.2427	66.2415	68.0874	56.8263	61.3055	65.206	82.1471	72.182		LT2 4mmol	0.12238	0.0933915	2.23069e-08	5.61751e-07	0.969981	0.0351087	0.000692996	2.9195e-05	-
IZP014	72.7928	56.9251	64.9399	63.3782	47.1229	53.855	65.4798	70.8002	55.0363
IZP015	91.4609	76.9372	65.8697	68.6942	29.2425	41.3548	59.6741	70.5455	58.2094
IZP016	77.6593	78.5701	75.3444	69.291	42.194	46.5281	69.3567	73.8234	59.1764
IZP017	58.8254	58.6754	58.1664	64.3788	39.0778	48.0076	53.2629	63.9987	59.9257
IZP018	64.5725	65.0201	65.0246	71.7698	22.9598	28.7653	57.6976	61.1112	51.7211
Mean	67.7581	67.6783	67.9919	71.8611	40.0493	46.2815	62.6576	72.6289	62.5441
SD	9.18147	9.33464	7.80529	7.6207	9.274	8.64757	9.44746	8.70414	8.39465
95% CI	4.64646	4.72398	3.95002	3.85661	4.69329	4.37627	4.78108	4.4049	4.24828
LL 95% CI	63.1117	62.9543	64.0419	68.0045	35.356	41.9052	57.8765	68.224	58.2958
UL 95% CI	72.4046	72.4023	71.9419	75.7177	44.7426	50.6578	67.4387	77.0338	66.7924
	% PEAK HEART RATE
IZP001	70.7305	65.4573	66.1012	69.4786	52.7463	57.7059	61.3548	68.4835	67.9361		Ttests	VO2-VCO2	VEdvVO2	LT1+0.4mmol	LT1+1.0mmol	LogLog	VEdvVCO2	VCO2-VE	Dmax	LT2 4mmol
IZP003	71.1794	76.8362	76.72	78.2719	59.4683	62.8492	79.5658	79.2202	76.8542		VO2-VCO2	-
IZP006	79.1181	65.4365	67.8127	77.8661	59.4226	63.205	81.3553	77.4629	72.7544		VEdvVO2	0.807469	-
IZP007	74.9497	81.1869	79.7997	79.9687	60.2812	62.1246	78.0228	81.8154	70.2969		LT1+0.4mmol	1.28731e-06	1.10719e-06	-
IZP008	64.6198	79.6623	79.7967	86.1266	58.6982	61.2082	65.2549	70.1436	67.5806		LT1+1.0mmol	1.24017e-05	1.44709e-05	9.43131e-06	-
IZP009	71.0623	73.2973	74.3644	80.0552	62.0447	65.0447	62.9042	80.181	75.5441		LogLog	0.0620091	0.116014	2.17953e-06	4.7361e-05	-
IZP010	80.4149	82.6292	83.0933	84.6059	57.7784	60.163	79.8711	82.9327	75.2727		VEdvVCO2	0.748793	0.809702	9.4118e-08	1.59174e-06	0.080692	-
IZP011	81.7753	81.2928	81.652	83.5121	58.4541	60.3608	76.9282	86.2698	81.0054		VCO2-VE	0.440202	0.125237	2.66394e-08	1.92012e-07	0.00832635	0.0269841	-
IZP012	84.6504	83.023	85.8652	85.0539	70.4776	74.4138	83.5556	88.6815	83.8744		Dmax	0.236548	0.126544	2.00328e-10	1.71596e-09	0.000853427	0.0563256	0.742923	-
IZP013	57.6296	59.6331	59.6324	60.7038	55.439	57.2384	59.0315	74.4523	63.0802		LT2 4mmol	0.0827193	0.0887056	1.35881e-07	7.43623e-07	0.902966	0.0466446	0.000793219	7.44319e-06	-
IZP014	81.0951	70.0196	73.8619	72.9719	66.9259	68.6681	74.1696	78.5231	69.1881
IZP015	91.9017	82.4429	73.8412	76.0021	57.8689	60.1875	70.3359	77.5503	69.5073
IZP016	81.6322	82.7304	78.8408	72.853	54.7133	57.9301	72.8999	77.0068	65.504
IZP017	71.0408	70.8836	70.3501	76.4874	51.3411	59.702	65.2104	76.1169	72.1471
IZP018	71.3775	71.6572	71.6599	75.8741	53.3897	54.5776	67.0944	69.215	64.0202
Mean	75.5452	75.0792	74.8928	77.3221	58.6033	61.6919	71.837	77.8703	71.6377
SD	8.59515	7.63034	7.04179	6.68401	5.11974	4.90353	7.96687	5.82306	6.01225
95% CI	4.34974	3.86148	3.56364	3.38257	2.59095	2.48153	4.03179	2.94687	3.04262
LL 95% CI	71.1954	71.2177	71.3291	73.9395	56.0123	59.2104	67.8052	74.9235	68.5951
UL 95% CI	79.8949	78.9407	78.4564	80.7047	61.1942	64.1735	75.8688	80.8172	74.6803
	BLOOD LACTATE
IZP001	4.7537	3.4112	3.5473	4.4161	1.2	1.8	2.5442	4.1477	4		Ttests	VO2-VCO2	VEdvVO2	LT1+0.4mmol	LT1+1.0mmol	LogLog	VEdvVCO2	VCO2-VE	Dmax	LT2 4mmol
IZP003	2.7493	3.9957	3.9681	4.3367	1.2	1.8	4.644	4.5619	4		VO2-VCO2	-
IZP006	5.0773	2.7726	3.1694	4.8654	1.8	2.4	5.7513	4.7971	4		VEdvVO2	0.739303	-
IZP007	5.6007	6.7713	6.6241	6.6421	2.7889	2.9222	6.4356	6.838	4		LT1+0.4mmol	2.60159e-05	1.14867e-05	-
IZP008	3.3715	7.7322	7.7814	9.1195	1.5	2.1	3.6037	4.4367	4		LT1+1.0mmol	0.000185521	9.18432e-05	0.00039198	-
IZP009	3.2618	3.6299	3.8057	4.8001	1.6	2.2	1.7719	4.8227	4		LogLog	0.173456	0.267022	1.08118e-05	5.78606e-05	-
IZP010	4.4268	4.645	4.6908	5.5535	1.4	2	4.3732	4.675	4		VEdvVCO2	0.835421	0.83901	9.33761e-07	4.78113e-06	0.126318	-
IZP011	4.1983	4.0774	4.1679	4.6268	2.4667	2.1167	2.9021	5.3116	4		VCO2-VE	0.477853	0.0391242	1.3316e-07	5.00353e-07	0.0186909	0.00738552	-
IZP012	4.2582	3.7167	4.6625	4.3925	1.8	2.4	3.8939	5.4971	4		Dmax	0.257981	0.132672	2.16259e-11	7.80961e-10	0.00159271	0.0990667	0.852212	-
IZP013	2.1739	2.7749	2.7747	3.1554	1.76	2.1	2.5611	5.3586	4		LT2 4mmol	0.0897198	0.0782774	2.34293e-09	3.53781e-09	0.432171	0.0335514	0.00149176	9.67572e-05	-
IZP014	7.9841	4.4797	6.2756	6.0334	3.1	3.7	6.3593	7.4194	4
IZP015	10.7968	8.2785	5.4583	6.3038	2.25	2	4.2788	6.9301	4
IZP016	6.6839	6.6334	6.8122	6.2761	1.6	2.2	6.294	6.8966	4
IZP017	3.8388	3.8188	3.7511	4.6957	1.8	2.4	3.099	4.6363	4
IZP018	6.6	6.6	6.6	6.6	2.7632	2.8579	6.5531	6.6	4
Mean	5.05167	4.88915	4.93927	5.45447	1.93525	2.33312	4.33768	5.52859	4
SD	2.23425	1.81279	1.54379	1.43112	0.5988	0.498965	1.61704	1.10007	0
95% CI	1.13069	0.917401	0.781266	0.724249	0.303035	0.252511	0.818333	0.55671	0
LL 95% CI	3.92098	3.97175	4.15801	4.73022	1.63222	2.08061	3.51935	4.97188	4
UL 95% CI	6.18236	5.80655	5.72054	6.17872	2.23829	2.58563	5.15601	6.0853	4
	RATE OF PERCEIVED EXERTION
IZP001	13.6638	10.9686	11.4545	13.1306	6	6.2857	7.8723	12.7068	12.4737		Ttests	VO2-VCO2	VEdvVO2	LT1+0.4mmol	LT1+1.0mmol	LogLog	VEdvVCO2	VCO2-VE	Dmax	LT2 4mmol
IZP003	11.5437	13.888	13.8444	14.4264	7	7.2727	14.9116	14.782	13.8947		VO2-VCO2	-
IZP006	13.6071	9.621	10.2823	13.233	7.6429	9	14.1157	13.1126	11.7059		VEdvVO2	0.922956	-
IZP007	13.7704	16.4852	15.8965	15.9682	6.2222	6.5556	15.1425	16.7519	9.8571		LT1+0.4mmol	6.58508e-07	2.048e-06	-
IZP008	11.8096	16.1102	16.1511	17.8522	8.7857	10.75	12.0056	13.255	12.6		LT1+1.0mmol	3.55776e-05	7.8276e-05	0.000408761	-
IZP009	13.3235	14.0598	14.4114	16.2729	10	11.2	10.3438	16.3139	14.8		LogLog	0.138674	0.107707	4.53095e-06	0.000259276	-
IZP010	13.3609	14.6702	14.9447	15.1673	7.1	7.7	13.0393	14.8497	11.3333		VEdvVCO2	0.923304	0.997839	2.1434e-07	1.54466e-05	0.068081	-
IZP011	16.0819	15.9881	16.0566	16.439	7.6667	10.1667	15.3695	17.0123	15.9474		VCO2-VE	0.221252	0.0763132	4.04332e-08	2.90584e-06	0.0111248	0.0206311	-
IZP012	15.4702	15.0833	15.7589	15.5661	12.8	14	15.2099	16.2617	15.2857		Dmax	0.111574	0.123665	5.21567e-09	8.79856e-07	0.00186242	0.0638703	0.981733	-
IZP013	13.0797	13.8749	13.8747	14.1753	11.7	12.8333	13.7061	16.0862	14.8421		LT2 4mmol	0.0676226	0.0761113	6.0103e-08	8.45449e-06	0.707194	0.037587	0.00173908	0.000547426	-
IZP014	12.5163	9.4319	10.7511	10.2669	7.7143	9.12	10.9186	12.2474	9.24
IZP015	17.2581	15.9056	13.2917	14.112	6.5	7.4	11.5571	14.6566	11.1471
IZP016	16.0538	16.2221	15.6259	14.4638	6.5	7.6364	14.477	15.3447	12.375
IZP017	14.9592	14.9459	14.9008	15.4188	9.8	14	14.466	15.3875	15.0526
IZP018	13.3524	13.4418	13.4427	14.7911	6.1053	6.2632	11.9787	12.6604	10.8182
Mean	13.99	14.0464	14.0458	14.7522	8.10247	9.34557	13.0076	14.7619	12.7582
SD	1.64171	2.31782	1.92244	1.763	2.1012	2.70062	2.18129	1.60668	2.10731
95% CI	0.830819	1.17298	0.972889	0.892203	1.06335	1.3667	1.10388	0.813092	1.06645
LL 95% CI	13.1592	12.8735	13.0729	13.86	7.03912	7.97887	11.9037	13.9488	11.6917
UL 95% CI	14.8209	15.2194	15.0187	15.6444	9.16583	10.7123	14.1115	15.575	13.8246

## Sheet: Correlations
Correlations											Color coding for significant correlations
		POVO2VCO2	POVEdvVO2	POVEdvVCO2	POVCO2VE	POLT1_04	POLT1_1	POLogLog	PODmax	POLT2_4	0.26–0.49 reflects low correlation;
POVO2VCO2	Pearson Correlation	1	0.330223	0.0650654	-0.150201	-,548*	-0.309092	0.240121	0.121928	-0.0990153	0.50–0.69 reflects moderate correlation;
	Sig. (2-tailed)		0.229332	0.817798	0.593129	0.0345023	0.262294	0.388676	0.665102	0.725528	0.70–0.89 reflects high correlation;
	N	15	15	15	15	15	15	15	15	15	0.90–1.0 indicates very high correlation.
POVEdvVO2	Pearson Correlation	0.330223	1	,876**	,748**	-0.257539	-0.232112	0.309956	0.436948	0.175023
	Sig. (2-tailed)	0.229332		1.83999e-05	0.00135503	0.354094	0.405164	0.260893	0.103404	0.532694
	N	15	15	15	15	15	15	15	15	15
POVEdvVCO2	Pearson Correlation	0.0650654	,876**	1	,778**	-0.172326	-0.114999	0.33318	0.432445	0.188653
	Sig. (2-tailed)	0.817798	1.83999e-05		0.000640437	0.539123	0.683195	0.224937	0.10742	0.500725
	N	15	15	15	15	15	15	15	15	15
POVCO2VE	Pearson Correlation	-0.150201	,748**	,778**	1	-0.0642172	-0.0621634	0.0727705	0.217436	0.344857
	Sig. (2-tailed)	0.593129	0.00135503	0.000640437		0.820137	0.825807	0.796616	0.436303	0.208099
	N	15	15	15	15	15	15	15	15	15
POLT1_04	Pearson Correlation	-,548*	-0.257539	-0.172326	-0.0642172	1	,865**	-0.0604844	0.101524	0.465471
	Sig. (2-tailed)	0.0345023	0.354094	0.539123	0.820137		3.20879e-05	0.830448	0.718831	0.0803747
	N	15	15	15	15	15	15	15	15	15
POLT1_1	Pearson Correlation	-0.309092	-0.232112	-0.114999	-0.0621634	,865**	1	0.0527505	-0.0141995	,550*
	Sig. (2-tailed)	0.262294	0.405164	0.683195	0.825807	3.20879e-05		0.851891	0.959943	0.0337757
	N	15	15	15	15	15	15	15	15	15
POLogLog	Pearson Correlation	0.240121	0.309956	0.33318	0.0727705	-0.0604844	0.0527505	1	0.273135	0.0510941
	Sig. (2-tailed)	0.388676	0.260893	0.224937	0.796616	0.830448	0.851891		0.324637	0.856497
	N	15	15	15	15	15	15	15	15	15
PODmax	Pearson Correlation	0.121928	0.436948	0.432445	0.217436	0.101524	-0.0141995	0.273135	1	0.309582
	Sig. (2-tailed)	0.665102	0.103404	0.10742	0.436303	0.718831	0.959943	0.324637		0.2615
	N	15	15	15	15	15	15	15	15	15
POLT2_4	Pearson Correlation	-0.0990153	0.175023	0.188653	0.344857	0.465471	,550*	0.0510941	0.309582	1
	Sig. (2-tailed)	0.725528	0.532694	0.500725	0.208099	0.0803747	0.0337757	0.856497	0.2615
	N	15	15	15	15	15	15	15	15	15
*. Correlation is significant at the 0.05 level (2-tailed).
**. Correlation is significant at the 0.01 level (2-tailed).
Correlations											0.26–0.49 reflects low correlation;
		VO2peakVO2VCO2	VO2peakVEdvVO2	VO2peakVEdvVCO2	VO2peakVCO2VE	VO2peakLT1_04	VO2peakLT1_1	VO2peakLogLog	VO2peakDmax	VO2peakLT2_4	0.50–0.69 reflects moderate correlation;
VO2peakVO2VCO2	Pearson Correlation	1	0.278232	0.0947385	-0.185585	-0.0478132	0.0756852	0.326818	0.215302	0.0255581	0.70–0.89 reflects high correlation;
	Sig. (2-tailed)		0.315325	0.736988	0.507843	0.865632	0.788637	0.234458	0.440929	0.92796	0.90–1.0 indicates very high correlation.
	N	15	15	15	15	15	15	15	15	15
VO2peakVEdvVO2	Pearson Correlation	0.278232	1	,880**	,671**	0.042931	0.0376711	0.261512	0.448325	0.227213
	Sig. (2-tailed)	0.315325		1.49013e-05	0.00619736	0.879254	0.893965	0.346453	0.0937263	0.415425
	N	15	15	15	15	15	15	15	15	15
VO2peakVEdvVCO2	Pearson Correlation	0.0947385	,880**	1	,772**	0.296522	0.236573	0.315314	,571*	0.378297
	Sig. (2-tailed)	0.736988	1.49013e-05		0.000740244	0.283197	0.395935	0.252306	0.0260424	0.164422
	N	15	15	15	15	15	15	15	15	15
VO2peakVCO2VE	Pearson Correlation	-0.185585	,671**	,772**	1	0.191121	0.137038	-0.00567077	0.422482	0.461737
	Sig. (2-tailed)	0.507843	0.00619736	0.000740244		0.495033	0.626251	0.983998	0.116688	0.0831586
	N	15	15	15	15	15	15	15	15	15
VO2peakLT1_04	Pearson Correlation	-0.0478132	0.042931	0.296522	0.191121	1	,972**	0.321755	0.47536	,617*
	Sig. (2-tailed)	0.865632	0.879254	0.283197	0.495033		1.32703e-09	0.242214	0.0733225	0.0142691
	N	15	15	15	15	15	15	15	15	15
VO2peakLT1_1	Pearson Correlation	0.0756852	0.0376711	0.236573	0.137038	,972**	1	0.308832	0.467867	,633*
	Sig. (2-tailed)	0.788637	0.893965	0.395935	0.626251	1.32703e-09		0.262717	0.0786229	0.0112393
	N	15	15	15	15	15	15	15	15	15
VO2peakLogLog	Pearson Correlation	0.326818	0.261512	0.315314	-0.00567077	0.321755	0.308832	1	0.34755	0.176948
	Sig. (2-tailed)	0.234458	0.346453	0.252306	0.983998	0.242214	0.262717		0.204333	0.528125
	N	15	15	15	15	15	15	15	15	15
VO2peakDmax	Pearson Correlation	0.215302	0.448325	,571*	0.422482	0.47536	0.467867	0.34755	1	,717**
	Sig. (2-tailed)	0.440929	0.0937263	0.0260424	0.116688	0.0733225	0.0786229	0.204333		0.00264212
	N	15	15	15	15	15	15	15	15	15
VO2peakLT2_4	Pearson Correlation	0.0255581	0.227213	0.378297	0.461737	,617*	,633*	0.176948	,717**	1
	Sig. (2-tailed)	0.92796	0.415425	0.164422	0.0831586	0.0142691	0.0112393	0.528125	0.00264212
	N	15	15	15	15	15	15	15	15	15
**. Correlation is significant at the 0.01 level (2-tailed).
*. Correlation is significant at the 0.05 level (2-tailed).
Correlations
		HRpeakVO2VCO2	HRpeakVEdvVO2	HRpeakVEdvVCO2	HRpeakVCO2VE	HRpeakLT1_04	HRpeakLT1_1	HRpeakLogLog	HRpeakDmax	HRpeakLT2_4	0.26–0.49 reflects low correlation;
HRpeakVO2VCO2	Pearson Correlation	1	,605*	,526*	0.378662	0.380945	0.371581	,637*	,547*	0.43004	0.50–0.69 reflects moderate correlation;
	Sig. (2-tailed)		0.0169649	0.0442246	0.163981	0.161247	0.172659	0.0106901	0.0348203	0.109609	0.70–0.89 reflects high correlation;
	N	15	15	15	15	15	15	15	15	15	0.90–1.0 indicates very high correlation.
HRpeakVEdvVO2	Pearson Correlation	,605*	1	,923**	,731**	0.295483	0.244016	,539*	,539*	0.449996
	Sig. (2-tailed)	0.0169649		9.70612e-07	0.00197795	0.284967	0.380792	0.038167	0.0383503	0.0923607
	N	15	15	15	15	15	15	15	15	15
HRpeakVEdvVCO2	Pearson Correlation	,526*	,923**	1	,847**	0.498558	0.459274	,655**	,643**	,618*
	Sig. (2-tailed)	0.0442246	9.70612e-07		6.70861e-05	0.0585394	0.0850327	0.00798872	0.00964768	0.0140161
	N	15	15	15	15	15	15	15	15	15
HRpeakVCO2VE	Pearson Correlation	0.378662	,731**	,847**	1	0.407259	0.419842	,566*	0.492033	,673**
	Sig. (2-tailed)	0.163981	0.00197795	6.70861e-05		0.131891	0.119233	0.0279809	0.0624558	0.00593956
	N	15	15	15	15	15	15	15	15	15
HRpeakLT1_04	Pearson Correlation	0.380945	0.295483	0.498558	0.407259	1	,938**	,554*	,648**	,573*
	Sig. (2-tailed)	0.161247	0.284967	0.0585394	0.131891		2.33376e-07	0.0320918	0.00904517	0.0255428
	N	15	15	15	15	15	15	15	15	15
HRpeakLT1_1	Pearson Correlation	0.371581	0.244016	0.459274	0.419842	,938**	1	,529*	,647**	,666**
	Sig. (2-tailed)	0.172659	0.380792	0.0850327	0.119233	2.33376e-07		0.042404	0.00909496	0.00666031
	N	15	15	15	15	15	15	15	15	15
HRpeakLogLog	Pearson Correlation	,637*	,539*	,655**	,566*	,554*	,529*	1	,719**	,637*
	Sig. (2-tailed)	0.0106901	0.038167	0.00798872	0.0279809	0.0320918	0.042404		0.00250246	0.0107258
	N	15	15	15	15	15	15	15	15	15
HRpeakDmax	Pearson Correlation	,547*	,539*	,643**	0.492033	,648**	,647**	,719**	1	,825**
	Sig. (2-tailed)	0.0348203	0.0383503	0.00964768	0.0624558	0.00904517	0.00909496	0.00250246		0.000152133
	N	15	15	15	15	15	15	15	15	15
HRpeakLT2_4	Pearson Correlation	0.43004	0.449996	,618*	,673**	,573*	,666**	,637*	,825**	1
	Sig. (2-tailed)	0.109609	0.0923607	0.0140161	0.00593956	0.0255428	0.00666031	0.0107258	0.000152133
	N	15	15	15	15	15	15	15	15	15
*. Correlation is significant at the 0.05 level (2-tailed).
**. Correlation is significant at the 0.01 level (2-tailed).
Correlations
		BLaVO2VCO2	BLaVEdvVO2	BLaVEvdVCO2	BLaVCO2VE	BLaLT1_04	BLaLT1_1	BLaLogLog	BLaDmax	BLaLT2_4	0.26–0.49 reflects low correlation;
BLaVO2VCO2	Pearson Correlation	1	,597*	0.45593	0.385318	,551*	0.381909	,538*	,763**	.c	0.50–0.69 reflects moderate correlation;
	Sig. (2-tailed)		0.0186684	0.0876242	0.156093	0.0331999	0.1601	0.0384536	0.000947572		0.70–0.89 reflects high correlation;
	N	15	15	15	15	15	15	15	15	15	0.90–1.0 indicates very high correlation.
BLaVEdvVO2	Pearson Correlation	,597*	1	,856**	,850**	0.303745	0.10369	0.424279	,524*	.c
	Sig. (2-tailed)	0.0186684		4.71286e-05	6.08363e-05	0.271068	0.713063	0.114977	0.0449021
	N	15	15	15	15	15	15	15	15	15
BLaVEvdVCO2	Pearson Correlation	0.45593	,856**	1	,911**	0.4115	0.422336	,590*	,567*	.c
	Sig. (2-tailed)	0.0876242	4.71286e-05		2.36811e-06	0.127527	0.116828	0.0207016	0.0276578
	N	15	15	15	15	15	15	15	15	15
BLaVCO2VE	Pearson Correlation	0.385318	,850**	,911**	1	0.256213	0.260365	0.435839	0.308213	.c
	Sig. (2-tailed)	0.156093	6.08363e-05	2.36811e-06		0.356665	0.348648	0.104383	0.263726
	N	15	15	15	15	15	15	15	15	15
BLaLT1_04	Pearson Correlation	,551*	0.303745	0.4115	0.256213	1	,831**	,527*	,783**	.c
	Sig. (2-tailed)	0.0331999	0.271068	0.127527	0.356665		0.000123768	0.0435234	0.000553289
	N	15	15	15	15	15	15	15	15	15
BLaLT1_1	Pearson Correlation	0.381909	0.10369	0.422336	0.260365	,831**	1	,613*	,667**	.c
	Sig. (2-tailed)	0.1601	0.713063	0.116828	0.348648	0.000123768		0.0151575	0.00654925
	N	15	15	15	15	15	15	15	15	15
BLaLogLog	Pearson Correlation	,538*	0.424279	,590*	0.435839	,527*	,613*	1	,683**	.c
	Sig. (2-tailed)	0.0384536	0.114977	0.0207016	0.104383	0.0435234	0.0151575		0.0050489
	N	15	15	15	15	15	15	15	15	15
BLaDmax	Pearson Correlation	,763**	,524*	,567*	0.308213	,783**	,667**	,683**	1	.c
	Sig. (2-tailed)	0.000947572	0.0449021	0.0276578	0.263726	0.000553289	0.00654925	0.0050489
	N	15	15	15	15	15	15	15	15	15
BLaLT2_4	Pearson Correlation	.c	.c	.c	.c	.c	.c	.c	.c	.c
	Sig. (2-tailed)
	N	15	15	15	15	15	15	15	15	15
*. Correlation is significant at the 0.05 level (2-tailed).
**. Correlation is significant at the 0.01 level (2-tailed).
c. Cannot be computed because at least one of the variables is constant.
Correlations
		RPEVO2VCO2	RPEVEdvVO2	RPEVEdvVCO2	RPEVCO2VE	RPELT1_04	RPELT1_1	RPELogLog	RPEDmax	RPELT2_4	0.26–0.49 reflects low correlation;
RPEVO2VCO2	Pearson Correlation	1	0.413456	0.242978	0.0841306	-0.00908496	0.095157	0.220798	0.412815	0.192801	0.50–0.69 reflects moderate correlation;
	Sig. (2-tailed)		0.125548	0.382884	0.765629	0.974365	0.735864	0.429065	0.126195	0.491178	0.70–0.89 reflects high correlation;
	N	15	15	15	15	15	15	15	15	15	0.90–1.0 indicates very high correlation.
RPEVEdvVO2	Pearson Correlation	0.413456	1	,932**	,788**	0.0934476	0.136314	0.459816	,684**	0.309845
	Sig. (2-tailed)	0.125548		4.11361e-07	0.000484086	0.740457	0.628093	0.0846179	0.00494626	0.261073
	N	15	15	15	15	15	15	15	15	15
RPEVEdvVCO2	Pearson Correlation	0.242978	,932**	1	,841**	0.253177	0.289129	,515*	,709**	0.422292
	Sig. (2-tailed)	0.382884	4.11361e-07		8.40801e-05	0.362589	0.295939	0.0496153	0.00310772	0.11687
	N	15	15	15	15	15	15	15	15	15
RPEVCO2VE	Pearson Correlation	0.0841306	,788**	,841**	1	0.232611	0.272358	0.327945	,548*	0.476722
	Sig. (2-tailed)	0.765629	0.000484086	8.40801e-05		0.404126	0.326069	0.232754	0.0343343	0.0723867
	N	15	15	15	15	15	15	15	15	15
RPELT1_04	Pearson Correlation	-0.00908496	0.0934476	0.253177	0.232611	1	,935**	0.242236	0.411335	,658**
	Sig. (2-tailed)	0.974365	0.740457	0.362589	0.404126		3.12501e-07	0.384384	0.127696	0.00766352
	N	15	15	15	15	15	15	15	15	15
RPELT1_1	Pearson Correlation	0.095157	0.136314	0.289129	0.272358	,935**	1	0.295805	0.403228	,700**
	Sig. (2-tailed)	0.735864	0.628093	0.295939	0.326069	3.12501e-07		0.284418	0.136133	0.00366427
	N	15	15	15	15	15	15	15	15	15
RPELogLog	Pearson Correlation	0.220798	0.459816	,515*	0.327945	0.242236	0.295805	1	,597*	0.31016
	Sig. (2-tailed)	0.429065	0.0846179	0.0496153	0.232754	0.384384	0.284418		0.0188948	0.260564
	N	15	15	15	15	15	15	15	15	15
RPEDmax	Pearson Correlation	0.412815	,684**	,709**	,548*	0.411335	0.403228	,597*	1	,588*
	Sig. (2-tailed)	0.126195	0.00494626	0.00310772	0.0343343	0.127696	0.136133	0.0188948		0.0210695
	N	15	15	15	15	15	15	15	15	15
RPELT2_4	Pearson Correlation	0.192801	0.309845	0.422292	0.476722	,658**	,700**	0.31016	,588*	1
	Sig. (2-tailed)	0.491178	0.261073	0.11687	0.0723867	0.00766352	0.00366427	0.260564	0.0210695
	N	15	15	15	15	15	15	15	15	15
**. Correlation is significant at the 0.01 level (2-tailed).
*. Correlation is significant at the 0.05 level (2-tailed).

## Sheet: R2 & AIC
R2						AKAIKE INFORMATION CRITERION						Delta AIC					AIC WEIGHTS
VO2-VCO2						VO2-VCO2
	Sg reg line	2 reg lines	Exp	Poly			Sg reg line	2 reg lines	Exp	Poly		Sg reg line	2 reg lines	Exp	Poly		Sg reg line	2 reg lines	Exp	Poly
IZP001	0.9968	0.9978	0.9969	0.9978			-540.804	-569.125	-540.488	-568.848		28.3214	0	28.6368	0.277		3.78521e-07	0.534569	3.23297e-07	0.46543
IZP003	0.9907	0.9966	0.9963	0.9969			-416.973	-497.856	-489.642	-504.903		80.8833	0	8.2143	-7.0467		7.82369e-20	0.0286416	0.000471286	0.970887
IZP006	0.9977	0.9988	0.9951	0.9991			-483.849	-524.279	-425.771	-549.874		40.4292	0	98.508	-25.5958		4.601e-15	2.76657e-06	1.12513e-27	0.999997
IZP007	0.9942	0.9938	0.9912	0.9951			-575.326	-565.289	-535.641	-584.499		-10.037	0	29.6485	-19.2093		0.0100885	6.67299e-05	2.4335e-11	0.989845
IZP008	0.9977	0.9984	0.9946	0.9983			-577.373	-606.364	-502.089	-601.041		28.9906	0	104.275	5.3234		4.73649e-07	0.934728	2.12646e-23	0.0652715
IZP009	0.9868	0.9891	0.9889	0.9893			-372.799	-382.527	-381.189	-383.664		9.7277	0	1.3377	-1.137		0.00234984	0.304355	0.15592	0.537375
IZP010	0.9944	0.9976	0.9969	0.9974	(Used in figure 3, Breakpoint)		-467.349	-525.895	-506.073	-518.613		58.5457	0	19.822	7.2822		1.88669e-13	0.974399	4.83553e-05	0.0255521
IZP011	0.9916	0.9957	0.996	0.9961			-499.664	-553.072	-559.126	-560.336		53.4072	0	-6.0548	-7.2642		4.25331e-14	0.0168249	0.347325	0.63585
IZP012	0.9971	0.9972	0.9928	0.9972			-505.511	-502.997	-435.087	-502.934		-2.5145	0	67.9093	0.0627		0.640988	0.18232	3.26976e-16	0.176692
IZP013	0.9955	0.9978	0.9968	0.9978			-462.055	-508.285	-481.719	-510.998		46.2299	0	26.5659	-2.7139		1.87284e-11	0.204736	3.48725e-07	0.795263
IZP014	0.996	0.996	0.9942	0.9971	(Used in figure 3, No breakpoint)		-557.403	-553.455	-522.099	-579.428		-3.9475	0	31.3561	-25.9728		1.64914e-05	2.29124e-06	3.55778e-13	0.999981
IZP015	0.9805	0.9812	0.9765	0.9814			-421.627	-421.026	-402.07	-421.593		-0.601	0	18.9564	-0.5664		0.367194	0.271888	2.07999e-05	0.360897
IZP016	0.9958	0.9974	0.9951	0.9974			-608.798	-645.185	-591.681	-642.908		36.3874	0	53.504	2.2771		9.50407e-09	0.757413	1.82426e-12	0.242587
IZP017	0.9944	0.9968	0.9962	0.9969			-481.873	-525.322	-510.397	-529.197		43.4492	0	14.9252	-3.8748		4.62633e-11	0.125925	7.23011e-05	0.874003
IZP018	0.9971	0.9976	0.9942	0.9979			-499.505	-506.578	-445.111	-517.313		7.0724	0	61.4662	-10.7355		0.000135202	0.00464233	2.08699e-16	0.995222
Mean	0.993753	0.995453	0.993447	0.995713			-498.061	-525.817	-488.545	-531.743		27.7563	0	37.2714	-5.92627		0.0680516	0.289368	0.0335906	0.60899
SD	0.00473677	0.00460355	0.00520026	0.0045577			65.8696	65.0126	59.9791	66.0997		26.9387	0	33.2321	10.3518		0.184457	0.346956	0.0956263	0.366553
95% CI	0.00239713	0.00232972	0.00263169	0.00230652			33.3346	32.9009	30.3536	33.451		13.6329	0	16.8178	5.23871		0.0933479	0.175584	0.0483936	0.185502
LL 95% CI	0.991356	0.993124	0.990815	0.993407			-531.395	-558.718	-518.899	-565.194		14.1234	0	20.4536	-11.165		-0.0252964	0.113784	-0.014803	0.423489
UL 95% CI	0.99615	0.997783	0.996078	0.99802			-464.726	-492.916	-458.192	-498.292		41.3891	0	54.0891	-0.687558		0.161399	0.464952	0.0819842	0.794492
	-0.00026
VE/VO2						VE/VO2
	Sg reg line	2 reg lines	Exp	Poly			Sg reg line	2 reg lines	Exp	Poly
IZP001	0.7124	0.914	0.9081	0.9222			146.556	49.1678	54.705	40.7946		97.3884	0	5.5372	-8.3732		1.06464e-23	0.0149563	0.000938505	0.984105
IZP003	0.8415	0.9419	0.9341	0.9365			117.031	36.7645	47.2885	44.1239		80.266	0	10.524	7.3594		3.6095e-18	0.970482	0.00503188	0.0244858
IZP006	0.8589	0.9666	0.9563	0.9667			83.793	-15.8572	3.3677	-16.0902		99.6502	0	19.2249	-0.233		1.08182e-22	0.470893	3.14984e-05	0.529075
IZP007	0.91	0.95	0.9473	0.9472			79.6945	34.2768	38.7449	38.983		45.4177	0	4.4681	4.7062		1.14211e-10	0.831831	0.0890839	0.0790854
IZP008	0.6325	0.9435	0.936	0.9473			176.321	23.019	33.5152	17.115		153.302	0	10.4962	-5.904		2.55053e-35	0.0496291	0.000260925	0.95011
IZP009	0.7287	0.903	0.8941	0.9006			136.508	66.4297	72.7707	68.182		70.0781	0	6.341	1.7523		4.15784e-16	0.685699	0.0287874	0.285513
IZP010	0.8451	0.9689	0.9711	0.971			112.187	0.4859	-4.7253	-4.4535		111.701	0	-5.2112	-4.9394		2.1064e-26	0.0379388	0.513666	0.448395
IZP011	0.62	0.9581	0.8956	0.9449			202.897	21.6908	98.3373	44.646		181.206	0	76.6465	22.9552		4.48323e-40	0.99999	2.27206e-17	1.03595e-05
IZP012	0.8605	0.9161	0.9202	0.9212			64.0551	31.457	27.7982	26.8692		32.5981	0	-3.6588	-4.5878		4.86753e-09	0.0583306	0.363408	0.578261
IZP013	0.8358	0.938	0.963	0.9617			76.853	10.682	-26.5235	-23.8792		66.171	0	-37.2055	-34.5612		2.81483e-23	6.58115e-09	0.789539	0.210461
IZP014	0.7545	0.9651	0.9131	0.9731			147.136	-12.6884	63.8491	-34.5128		159.824	0	76.5375	-21.8244		3.59335e-40	1.82341e-05	4.37499e-22	0.999982
IZP015	0.6594	0.6944	0.7091	0.7175			230.308	225.174	221.034	218.579		5.1333	0	-4.1405	-6.5951		0.00213017	0.0277393	0.219884	0.750246
IZP016	0.6541	0.9544	0.915	0.9272			61.7994	-104.345	-52.1194	-65.1423		166.144	0	52.2256	39.2027		8.35992e-37	1	4.5641e-12	3.07073e-09
IZP017	0.7882	0.9807	0.9774	0.9882	(Used in Figure 5, No breakpoint)		185.55	-11.5747	1.5628	-52.8005		197.124	0	13.1375	-41.2258		1.74958e-52	1.11669e-09	1.56733e-12	1
IZP018	0.7523	0.9646	0.9385	0.9559	(Used in Figure 5, Breakpoint)		179.286	43.1198	83.0036	58.9828		136.166	0	39.8838	15.863		2.702e-30	0.999641	2.18367e-09	0.000359118
Mean	0.763593	0.93062	0.918593	0.93208			133.332	26.5202	44.1739	24.0932		106.811	0	17.6538	-2.42701		0.000142012	0.40981	0.134042	0.456006
SD	0.0937852	0.0690264	0.0635523	0.0637572			53.7558	68.0905	64.1428	67.8275		57.6502	0	31.2501	20.4778		0.000550007	0.448338	0.240078	0.402041
95% CI	0.0474619	0.0349322	0.0321619	0.0322656			27.2042	34.4586	32.4607	34.3254		29.175	0	15.8147	10.3632		0.000278342	0.22689	0.121496	0.203461
LL 95% CI	0.716131	0.895688	0.886431	0.899814			106.127	-7.93841	11.7132	-10.2323		77.6364	0	1.83902	-12.7902		-0.00013633	0.182919	0.0125461	0.252545
UL 95% CI	0.811055	0.965552	0.950755	0.964346			160.536	60.9787	76.6346	58.4186		135.986	0	33.4685	7.93619		0.000420354	0.6367	0.255538	0.659467
	-0.00146
VE/VCO2						VE/VCO2
	Sg reg line	2 reg lines	Exp	Poly			Sg reg line	2 reg lines	Exp	Poly
IZP001	0.5275	0.9179	0.8654	0.9256			129.432	-13.5759	27.9628	-21.8879		143.008	0	41.5387	-8.312		1.3633e-33	0.0154283	1.47335e-11	0.984572
IZP003	0.8131	0.9441	0.9325	0.9356			62.5943	-34.7181	-19.0046	-22.9539		97.3124	0	15.7135	11.7642		7.37061e-22	0.996834	0.000385904	0.00278009
IZP006	0.8171	0.9611	0.9453	0.9628			57.6985	-49.8155	-25.2269	-52.9737		107.514	0	24.5886	-3.1582		7.69895e-25	0.170923	7.82444e-07	0.829076
IZP007	0.9101	0.9631	0.9711	0.973			50.7064	-20.0554	-40.7395	-46.3656		70.7618	0	-20.6841	-26.3102		7.86625e-22	1.82598e-06	0.0566229	0.943375
IZP008	0.4871	0.9399	0.9052	0.9358			176.076	-0.0973	38.2322	5.4668		176.173	0	38.3295	5.5641		5.22915e-39	0.941698	4.47473e-09	0.0583019
IZP009	0.5993	0.9023	0.879	0.8968			102.219	4.6019	20.0104	8.5477		97.6173	0	15.4085	3.9458		5.5713e-22	0.877575	0.000395704	0.122029
IZP010	0.8277	0.966	0.9735	0.9733			74.0497	-38.7919	-56.6295	-56.1595		112.842	0	-17.8376	-17.3676		2.34611e-29	7.47464e-05	0.558439	0.441486
IZP011	0.5566	0.9713	0.8894	0.949			181.153	-44.7901	68.5346	3.5491		225.943	0	113.325	48.3392		8.65342e-50	1	2.46521e-25	3.18622e-11
IZP012	0.7877	0.9514	0.9351	0.9393			40.3295	-61.8412	-40.9777	-45.8441		102.171	0	20.8635	15.9971		6.51262e-23	0.999635	2.94707e-05	0.000335827
IZP013	0.7896	0.9278	0.9539	0.9539			26.5172	-46.4931	-78.8744	-78.7288		73.0103	0	-32.3813	-32.2357		6.74521e-24	4.81926e-08	0.518192	0.481808
IZP014	0.7313	0.9741	0.9273	0.9801			118.184	-74.3799	12.3485	-96.5495		192.564	0	86.7284	-22.1696		2.35087e-47	1.53436e-05	2.25472e-24	0.999985
IZP015	0.7652	0.8072	0.8209	0.8257			149.416	136.852	130.688	128.383		12.5642	0	-6.164	-8.4688		2.03593e-05	0.0108904	0.237432	0.751657
IZP016	0.4415	0.923	0.89	0.9042			26.9019	-135.544	-105.58	-117.165		162.446	0	29.9636	18.3789		5.31276e-36	0.999898	3.11489e-07	0.000102101
IZP017	0.7517	0.9781	0.9667	0.9821	(Used in Figure 5, No breakpoint)		154.467	-45.3894	-10.3861	-62.6103		199.857	0	35.0033	-17.2209		7.27943e-48	0.000182159	4.56646e-12	0.999818
IZP018	0.6932	0.9778	0.9395	0.9653	(Used in Figure 5, Breakpoint)		169.239	-15.7839	56.3547	16.2352		185.023	0	72.1386	32.0191		6.65048e-41	1	2.16422e-16	1.11466e-07
Mean	0.699913	0.94034	0.919653	0.940167			101.266	-29.3215	-1.55253	-29.2704		130.587	0	27.7689	0.0510267		1.35728e-06	0.467544	0.0914332	0.441022
SD	0.142235	0.0437576	0.0437509	0.0409436			56.2832	57.2198	61.3724	58.7945		58.928	0	40.2457	22.5394		5.25674e-06	0.492826	0.191714	0.434178
95% CI	0.0719809	0.0221444	0.022141	0.0207203			28.4832	28.9572	31.0587	29.7541		29.8217	0	20.3671	11.4065		2.66028e-06	0.249405	0.0970204	0.219724
LL 95% CI	0.627932	0.918196	0.897512	0.919446			72.7823	-58.2787	-32.6113	-59.0246		100.765	0	7.4018	-11.3555		-1.30299e-06	0.218139	-0.00558723	0.221298
UL 95% CI	0.771894	0.962484	0.941794	0.960887			129.749	-0.364227	29.5062	0.483696		160.409	0	48.1361	11.4575		4.01756e-06	0.716948	0.188454	0.660746
	0.000173333
VCO2-VE						VCO2-VE
	Sg reg line	2 reg lines	Exp	Poly			Sg reg line	2 reg lines	Exp	Poly
IZP001	0.9671	0.9981	0.9986	0.9989			276.05	38.3878	14.8181	-2.3729		237.662	0	-23.5697	-40.7607		3.47695e-61	1.40879e-09	0.000184902	0.999815
IZP003	0.9729	0.9966	0.9926	0.9966			280.308	110.783	175.348	111.016		169.524	0	64.5648	0.2325		8.16024e-38	0.52903	5.0514e-15	0.47097
IZP006	0.9856	0.9969	0.9915	0.9983			186.779	78.9713	153.012	36.3426		107.808	0	74.0404	-42.6287		2.15364e-33	5.53727e-10	4.63049e-26	1
IZP007	0.9699	0.9863	0.9861	0.9871			214.445	152.394	153.631	147.361		62.0506	0	1.2375	-5.0335		2.41007e-15	0.0718036	0.0386746	0.889522
IZP008	0.9414	0.9915	0.9859	0.9908			324.931	167.042	209.059	173.789		157.888	0	42.0165	6.7471		5.01576e-35	0.966868	7.2711e-10	0.0331324
IZP009	0.9567	0.9961	0.9889	0.9949	(Used in Figure 4, Breakpoint)		240.097	69.9152	146.097	89.7475		170.182	0	76.1823	19.8323		1.11038e-37	0.999951	2.86551e-17	4.93684e-05
IZP010	0.9718	0.9969	0.997	0.9979	(Used in Figure 4, No Breakpoint)		204.96	49.0123	48.5491	23.5495		155.948	0	-0.4632	-25.4628		4.04709e-40	2.95679e-06	3.72737e-06	0.999993
IZP011	0.9436	0.9916	0.9909	0.9928			290.79	134.479	141.932	121.591		156.312	0	7.4535	-12.8874		1.81216e-37	0.00158792	3.82228e-05	0.998374
IZP012	0.9798	0.9988	0.9962	0.9984			161.693	-37.6058	44.6261	-17.4896		199.299	0	82.2319	20.1162		5.28251e-44	0.999957	1.39172e-18	4.28355e-05
IZP013	0.9885	0.9968	0.9865	0.9973			121.737	34.1148	137.047	21.2948		87.6224	0	102.932	-12.82		1.54346e-22	0.00164232	7.31238e-26	0.998358
IZP014	0.969	0.9979	0.9944	0.998			247.262	25.1727	107.452	20.9916		222.09	0	82.2795	-4.1811		6.53649e-50	0.110019	1.4952e-19	0.889981
IZP015	0.9855	0.9924	0.9768	0.9939			210.61	159.895	253.852	141.679		50.7152	0	93.9575	-18.2156		1.07602e-15	0.000110786	4.38402e-25	0.999889
IZP016	0.9839	0.9986	0.9936	0.998			98.4438	-101.503	25.6794	-73.6261		199.947	0	127.183	27.877		3.82016e-44	0.999999	2.41363e-28	8.84272e-07
IZP017	0.956	0.9944	0.9958	0.9961			333.178	163.71	140.13	133.375		169.468	0	-23.5799	-30.3354		3.9687e-44	2.50137e-07	0.0329981	0.967002
IZP018	0.9508	0.9976	0.9978	0.9981			270.241	57.5761	51.9583	39.836		212.665	0	-5.6178	-17.7401		9.27081e-51	0.000140189	0.00232597	0.997534
Mean	0.968167	0.995367	0.991507	0.995807			230.768	73.4896	120.213	64.4723		157.279	0	46.7232	-9.01735		2.32406e-16	0.312074	0.00494837	0.682978
SD	0.0154509	0.00349503	0.00587786	0.00337098			69.0867	77.7684	69.9605	72.0525		57.0134	0	49.8603	21.4942		6.63113e-16	0.444886	0.0126003	0.441781
95% CI	0.00781922	0.00176873	0.00297461	0.00170595			34.9627	39.3562	35.4049	36.4636		28.8528	0	25.2328	10.8776		3.35581e-16	0.225143	0.00637664	0.223572
LL 95% CI	0.960347	0.993598	0.988532	0.994101			195.806	34.1334	84.8079	28.0087		128.426	0	21.4904	-19.8949		-1.03176e-16	0.0869306	-0.00142827	0.459406
UL 95% CI	0.975986	0.997135	0.994481	0.997513			265.731	112.846	155.618	100.936		186.131	0	71.956	1.86022		5.67987e-16	0.537218	0.011325	0.906549
	-0.00044
